# Supplementary material for: Innate and Adaptive Immune Responses against Bordetella pertussis and Pseudomonas aeruginosa in a Murine Model of Mucosal Vaccination against Respiratory Infection
Source: Vaccines (Basel). 2020 Nov 3;8(4):647. doi: 10.3390/vaccines8040647 (PMC7712645; doi:10.3390/vaccines8040647)
Supplement: Supplementary file 1 [file vaccines-08-00647-s001.zip]

Archive with 2 entries (2 files):
- MDPI Vaccines supplemental documents 10.23.2020 CB.docx
- __MACOSX/._MDPI Vaccines supplemental documents 10.23.2020 CB.docx
